# Supplementary material for: Glucosinolate variation, heterosis, and prediction of hybrid performance from parental values in white cabbage (Brassica oleracea var. capitata)
Source: Front Plant Sci. 2026 Feb 20;17:1703515. doi: 10.3389/fpls.2026.1703515 (PMC12963295; doi:10.3389/fpls.2026.1703515)
Supplement: Supplementary file 2 [file Table1.xlsx]

## Sheet: Sheet1
DH line	Donor genotype
8	Checkmate F1
11	Autumn queen F1
52	Autumn queen F1
79	Krautman F1
192	Kranjsko okroglo * 5
247	Atria F1 * 165
261	7 * Atria F1
278	R41 * Varaždinsko
281	9 * Atria F1
304	Fieldwinner F1
324	Krautman F1
341	278 * Burton F1
393	667 * Matsumo F1
454	667 * Matsumo F1
