# Supplementary material for: Glucosinolate variation, heterosis, and prediction of hybrid performance from parental values in white cabbage (Brassica oleracea var. capitata)
Source: Front Plant Sci. 2026 Feb 20;17:1703515. doi: 10.3389/fpls.2026.1703515 (PMC12963295; doi:10.3389/fpls.2026.1703515)
Supplement: Supplementary file 3 [file Table2.xlsx]

## Sheet: Sheet1
	Glucosinolates [µmol/g dw]
Genotype	GBS	SIN	GNS	GIB	PRO	MGBS	HGBS	NGBS	GRA	GNA	GER	EPRO	GBN	Total
11	13,52 ± 0,94	2,98 ± 0,07	0,00 ± 0,00	2,06 ± 0,14	10,77 ± 0,53	1,07 ± 0,08	0,54 ± 0,01	0,14 ± 0,02	2,37 ± 0,07	6,23 ± 0,20	0,14 ± 0,04	0,51 ± 0,03	0,22 ± 0,03	40,56 ± 1,22
192	11,15 ± 0,70	14,11 ± 1,88	0,10 ± 0,01	13,65 ± 1,50	4,40 ± 0,16	1,46 ± 0,10	0,60 ± 0,04	3,38 ± 1,73	0,84 ± 0,02	0,30 ± 0,04	0,03 ± 0,00	0,09 ± 0,01	3,72 ± 0,50	53,83 ± 2,90
247	12,39 ± 1,19	13,83 ± 0,79	0,06 ± 0,00	9,03 ± 0,49	1,66 ± 0,20	2,24 ± 0,10	0,44 ± 0,04	1,16 ± 0,13	0,26 ± 0,04	0,38 ± 0,06	0,03 ± 0,00	0,02 ± 0,00	5,75 ± 0,17	47,26 ± 1,61
261	14,00 ± 1,68	14,38 ± 1,67	0,00 ± 0,00	8,73 ± 0,35	3,99 ± 0,55	2,32 ± 0,43	0,53 ± 0,14	2,01 ± 0,45	1,29 ± 0,18	0,46 ± 0,11	0,59 ± 0,15	0,09 ± 0,01	4,94 ± 0,80	53,34 ± 4,29
278	7,62 ± 0,44	13,11 ± 1,03	0,02 ± 0,00	4,41 ± 0,47	1,47 ± 0,13	0,92 ± 0,09	0,07 ± 0,01	1,26 ± 0,83	0,01 ± 0,00	0,07 ± 0,01	0,00 ± 0,00	0,02 ± 0,00	0,53 ± 0,12	29,49 ± 1,11
281	13,16 ± 1,34	27,28 ± 2,47	0,00 ± 0,00	12,83 ± 1,10	3,13 ± 0,22	3,61 ± 0,37	0,71 ± 0,11	2,69 ± 0,29	0,81 ± 0,11	0,05 ± 0,01	0,04 ± 0,02	0,07 ± 0,02	3,38 ± 1,18	67,77 ± 4,26
304	7,92 ± 1,22	3,79 ± 0,37	0,07 ± 0,01	10,70 ± 0,59	1,38 ± 0,08	1,18 ± 0,14	1,26 ± 0,24	1,84 ± 0,53	0,62 ± 0,06	1,63 ± 0,15	0,53 ± 0,21	0,03 ± 0,00	9,18 ± 2,92	40,11 ± 2,38
324	2,71 ± 0,26	6,05 ± 0,35	0,02 ± 0,00	6,17 ± 0,52	0,81 ± 0,12	1,45 ± 0,26	0,47 ± 0,06	0,51 ± 0,24	0,30 ± 0,08	0,09 ± 0,01	0,01 ± 0,00	0,02 ± 0,00	1,11 ± 0,25	19,71 ± 1,29
341	11,79 ± 1,37	12,41 ± 0,48	0,05 ± 0,00	2,37 ± 0,17	3,12 ± 0,18	1,08 ± 0,16	0,53 ± 0,12	0,59 ± 0,18	0,01 ± 0,00	0,03 ± 0,00	0,01 ± 0,00	0,06 ± 0,01	2,08 ± 0,33	34,12 ± 2,09
393	11,74 ± 0,49	13,60 ± 0,73	0,05 ± 0,01	10,64 ± 1,19	3,31 ± 0,30	2,81 ± 0,21	0,23 ± 0,02	2,66 ± 0,50	0,26 ± 0,05	0,51 ± 0,06	0,04 ± 0,01	0,06 ± 0,01	3,95 ± 0,63	49,85 ± 1,27
454	6,85 ± 1,21	10,14 ± 0,94	0,07 ± 0,00	10,60 ± 0,48	3,68 ± 0,40	1,21 ± 0,04	0,32 ± 0,04	0,45 ± 0,13	0,71 ± 0,11	0,11 ± 0,00	0,14 ± 0,02	0,06 ± 0,01	3,75 ± 0,18	38,10 ± 3,27
52	7,69 ± 0,95	4,61 ± 0,82	0,05 ± 0,00	4,64 ± 0,62	7,94 ± 1,49	1,88 ± 0,18	0,17 ± 0,01	0,07 ± 0,02	2,17 ± 0,08	1,28 ± 0,08	0,48 ± 0,15	0,24 ± 0,06	1,12 ± 0,29	32,35 ± 2,97
79	4,66 ± 0,37	7,73 ± 0,37	0,00 ± 0,00	8,96 ± 0,67	0,27 ± 0,02	1,15 ± 0,11	0,44 ± 0,05	0,09 ± 0,02	0,14 ± 0,01	0,05 ± 0,00	0,00 ± 0,00	0,00 ± 0,00	1,77 ± 0,04	25,27 ± 0,19
8	5,16 ± 0,42	2,68 ± 0,34	0,00 ± 0,00	3,54 ± 0,25	8,08 ± 0,90	0,98 ± 0,13	0,62 ± 0,11	0,20 ± 0,03	4,17 ± 0,26	10,98 ± 0,69	0,92 ± 0,34	0,34 ± 0,06	0,74 ± 0,21	38,42 ± 2,79
Ambrosia	11,30 ± 1,13	8,91 ± 0,69	0,05 ± 0,00	3,06 ± 0,18	10,53 ± 0,40	1,71 ± 0,13	0,43 ± 0,10	0,65 ± 0,10	1,64 ± 0,07	4,32 ± 0,18	0,54 ± 0,10	0,34 ± 0,05	1,79 ± 0,19	45,27 ± 2,06
Hib1 (79*281)	3,57 ± 0,62	21,59 ± 1,03	0,00 ± 0,00	13,02 ± 1,24	1,12 ± 0,11	1,42 ± 0,14	1,26 ± 0,26	0,55 ± 0,21	0,25 ± 0,03	0,27 ± 0,07	0,08 ± 0,01	0,02 ± 0,00	8,40 ± 0,98	51,58 ± 3,85
Hib10 (393*278)	7,09 ± 0,88	19,03 ± 1,28	0,06 ± 0,00	6,54 ± 0,33	2,68 ± 0,31	1,99 ± 0,12	0,16 ± 0,02	0,31 ± 0,07	0,10 ± 0,01	0,63 ± 0,02	0,02 ± 0,00	0,05 ± 0,01	3,49 ± 0,09	42,12 ± 2,59
Hib11 (454*278)	6,21 ± 0,66	11,37 ± 1,02	0,05 ± 0,01	9,57 ± 0,90	2,38 ± 0,18	1,93 ± 0,25	0,71 ± 0,08	1,01 ± 0,17	0,14 ± 0,02	0,36 ± 0,06	0,03 ± 0,01	0,05 ± 0,00	3,20 ± 0,16	37,00 ± 1,13
Hib2 (11*192)	11,89 ± 1,04	8,48 ± 0,26	0,07 ± 0,00	5,08 ± 0,33	11,90 ± 0,23	1,71 ± 0,11	0,63 ± 0,03	0,41 ± 0,08	3,13 ± 0,23	3,62 ± 0,24	0,71 ± 0,09	0,51 ± 0,02	2,15 ± 0,17	50,30 ± 1,16
Hib3 (11*281)	13,14 ± 0,48	10,22 ± 0,72	0,00 ± 0,00	5,79 ± 0,12	18,33 ± 0,76	1,57 ± 0,11	0,54 ± 0,05	0,30 ± 0,02	3,54 ± 0,27	3,95 ± 0,41	0,71 ± 0,16	0,89 ± 0,16	1,59 ± 0,19	60,59 ± 2,14
Hib4 (304*247)	6,58 ± 0,90	7,02 ± 0,28	0,06 ± 0,01	9,64 ± 0,69	1,43 ± 0,29	2,16 ± 0,02	0,80 ± 0,04	0,52 ± 0,09	0,60 ± 0,08	1,59 ± 0,20	0,21 ± 0,04	0,02 ± 0,01	7,66 ± 0,37	38,30 ± 1,32
Hib5 (304*281)	6,84 ± 1,08	14,47 ± 1,67	0,10 ± 0,03	16,57 ± 2,50	2,29 ± 0,37	1,61 ± 0,11	0,99 ± 0,09	0,47 ± 0,10	0,80 ± 0,12	2,11 ± 0,30	0,20 ± 0,06	0,07 ± 0,01	5,61 ± 0,86	52,12 ± 2,76
Hib6 (324*8 )	3,86 ± 0,58	6,71 ± 0,53	0,06 ± 0,01	11,26 ± 0,53	6,99 ± 0,47	1,72 ± 0,19	0,72 ± 0,20	0,30 ± 0,13	4,38 ± 0,21	11,53 ± 0,55	1,86 ± 0,49	0,33 ± 0,03	2,19 ± 0,55	51,90 ± 3,17
Hib7 (52*341)	5,10 ± 0,60	8,25 ± 0,84	0,08 ± 0,01	5,28 ± 0,35	5,59 ± 0,33	1,37 ± 0,04	0,12 ± 0,04	0,37 ± 0,29	0,40 ± 0,03	1,05 ± 0,09	0,13 ± 0,06	0,26 ± 0,03	1,77 ± 0,58	29,76 ± 2,41
Hib8 (341*52)	4,38 ± 0,32	7,60 ± 0,21	0,11 ± 0,02	2,61 ± 0,11	5,33 ± 0,25	1,54 ± 0,08	0,07 ± 0,01	0,01 ± 0,01	0,33 ± 0,05	2,12 ± 0,05	0,12 ± 0,03	0,14 ± 0,01	1,75 ± 0,32	26,09 ± 0,98
Hib9 (341*261 )	7,00 ± 0,71	22,34 ± 1,69	0,07 ± 0,01	4,76 ± 0,40	3,29 ± 0,33	1,50 ± 0,12	0,31 ± 0,04	1,26 ± 0,31	0,18 ± 0,02	0,88 ± 0,08	0,05 ± 0,01	0,06 ± 0,01	4,37 ± 0,43	46,07 ± 2,58
Newton	5,17 ± 0,20	6,64 ± 0,13	0,05 ± 0,01	11,12 ± 1,18	0,70 ± 0,04	1,90 ± 0,07	0,14 ± 0,03	0,12 ± 0,03	0,48 ± 0,03	1,27 ± 0,09	0,12 ± 0,01	0,01 ± 0,01	3,90 ± 0,21	31,62 ± 1,29
Average	8,24 ± 0,69	11,09 ± 1,2	0,05 ± 0,01	7,87 ± 0,77	4,69 ± 0,83	1,69 ± 0,12	0,51 ± 0,06	0,86 ± 0,18	1,11 ± 0,26	2,07 ± 0,60	0,29 ± 0,08	0,16 ± 0,04	3,34 ± 0,46	41,96 ± 2,25
