# Supplementary material for: Glucosinolate variation, heterosis, and prediction of hybrid performance from parental values in white cabbage (Brassica oleracea var. capitata)
Source: Front Plant Sci. 2026 Feb 20;17:1703515. doi: 10.3389/fpls.2026.1703515 (PMC12963295; doi:10.3389/fpls.2026.1703515)
Supplement: Supplementary file 4 [file Table3.xlsx]

## Sheet: Sheet1
Glucosinolate	min	max
PRO	-33.8235	163.631
EPRO	-32.3529	208.621
GNP	10.9002	451.02
GRA	-71.8028	122.67
GER	-60.1351	750.602
SIN	-32.4146	66.7164
GIB	-37.6544	22.9803
GBN	-11.3889	225.912
GBS	-59.9439	-0.43837
MGBS	-40.2265	81.391
HGBS	-81.1429	260.204
NGBS	-97.8788	17.3862
GNS	-9.375	637.5
Total	-21.4997	78.5795
