# Supplementary material for: Glucosinolate variation, heterosis, and prediction of hybrid performance from parental values in white cabbage (Brassica oleracea var. capitata)
Source: Front Plant Sci. 2026 Feb 20;17:1703515. doi: 10.3389/fpls.2026.1703515 (PMC12963295; doi:10.3389/fpls.2026.1703515)
Supplement: Supplementary file 5 [file Table4.xlsx]

## Sheet: Sheet1
Genotype	Head weight [g]	Head diameter [cm]	Head height [cm]	Inner core lenght [cm]	Head compactness
Ambrosia	1786.00 ± 94.62	16.00 ± 0.58	17.50 ± 0.46	7.50 ± 0.35	4.25 ± 0.25
Hib1(79*281)	2853.50 ± 178.87	20.00 ± 0.41	19.00 ± 0.58	10.12 ± 0.88	4.00 ± 0.00
Hib10(393*278)	2147.50 ± 318.68	17.88 ± 1.09	16.88 ± 0.52	10.12 ± 0.52	4.50 ± 0.29
Hib11(454*278)	1962.50 ± 236.38	15.50 ± 1.85	17.75 ± 0.48	12.00 ± 1.47	4.00 ± 0.00
Hib2(11*192)	1436.50 ± 180.19	16.50 ± 0.68	15.12 ± 0.31	8.75 ± 0.85	4.00 ± 0.00
Hib3(11*281)	1063.00 ± 188.73	14.75 ± 1.03	13.62 ± 0.38	8.12 ± 0.90	3.25 ± 0.25
Hib4(304*247)	2256.50 ± 205.40	19.12 ± 0.43	15.25 ± 0.14	9.25 ± 0.85	4.00 ± 0.00
Hib5(304*281)	1930.75 ± 239.57	17.38 ± 0.85	16.62 ± 0.75	8.25 ± 0.63	4.00 ± 0.00
Hib6(324*8)	2159.00 ± 174.98	18.62 ± 0.90	15.75 ± 0.25	7.50 ± 1.14	5.00 ± 0.00
Hib7(52*341)	2614.00 ± 232.78	18.67 ± 0.44	16.67 ± 0.33	7.00 ± 1.04	5.00 ± 0.00
Hib8 (341*52)	2441.00 ± 110.57	18.50 ± 0.50	18.50 ± 0.50	8.62 ± 0.55	5.00 ± 0.00
Hib9(341*261)	2809.50 ± 157.35	20.38 ± 0.24	16.88 ± 0.31	10.75 ± 0.32	5.00 ± 0.00
Newton	3305.50 ± 242.96	21.62 ± 0.75	19.25 ± 0.52	11.00 ± 0.61	4.25 ± 0.25
11	262.00 ± 30.56	9.22 ± 0.34	7.47 ± 0.36	5.33 ± 0.35	3.00 ± 0.00
192	242.00 ± 37.47	7.33 ± 0.17	9.67 ± 1.17	3.83 ± 0.60	2.00 ± 0.00
247	407.00 ± 30.62	10.12 ± 0.29	9.47 ± 0.25	4.97 ± 0.36	4.00 ± 0.00
261	500.50 ± 45.17	13.12 ± 0.31	10.62 ± 0.24	5.38 ± 0.69	3.00 ± 0.00
278	191.50 ± 40.49	8.75 ± 0.60	10.75 ± 1.11	5.00 ± 0.46	2.00 ± 0.00
281	101.50 ± 31.58	4.50 ± 0.50	5.50 ± 1.00	1.00 ± 0.00	1.00 ± 0.00
304	333.00 ± 50.71	8.62 ± 0.62	9.25 ± 0.66	3.25 ± 0.25	4.75 ± 0.25
324	333.00 ± 78.04	8.75 ± 1.27	9.25 ± 0.75	5.12 ± 0.52	3.75 ± 0.25
341	305.00 ± 19.77	8.00 ± 0.41	10.88 ± 0.31	5.75 ± 0.25	3.75 ± 0.25
393	662.00 ± 41.93	13.00 ± 0.41	11.75 ± 0.48	8.25 ± 0.63	2.88 ± 0.12
454	602.50 ± 70.88	11.62 ± 0.43	12.50 ± 0.29	6.88 ± 0.52	4.00 ± 0.00
52	565.50 ± 65.86	12.25 ± 0.55	8.70 ± 0.11	5.55 ± 0.25	4.25 ± 0.25
79	968.75 ± 67.53	13.53 ± 0.23	14.43 ± 0.54	9.18 ± 0.38	3.75 ± 0.25
8	692.25 ± 74.24	12.62 ± 0.26	11.30 ± 0.40	5.03 ± 0.33	4.00 ± 0.00
