# Supplementary material for: Glucosinolate variation, heterosis, and prediction of hybrid performance from parental values in white cabbage (Brassica oleracea var. capitata)
Source: Front Plant Sci. 2026 Feb 20;17:1703515. doi: 10.3389/fpls.2026.1703515 (PMC12963295; doi:10.3389/fpls.2026.1703515)
Supplement: Supplementary file 6 [file Table5.xlsx]

## Sheet: Sheet1
Trait	MPHmean	MPHse	MPHmin	MPHmax
Head compactness	40.5746	1.51574	-9.09091	87.5
Head diameter	89.9531	1.15977	51.9608	122.222
Head hight	70.6348	1.02753	50.8929	109.231
Inner core lenght	85.6143	2.11734	22.807	153.125
Weight	473.766	4.92975	321.186	636.104
